# Supplementary material for: Modeling the Substitution of One Egg Increased the Nutrient Quality of Choline and Vitamin D in Exemplary Menus
Source: Nutrients. 2025 Mar 24;17(7):1129. doi: 10.3390/nu17071129 (PMC11990234; doi:10.3390/nu17071129)
Supplement: Supplementary file 1 [file nutrients-17-01129-s001.zip]

Archive with 1 entries (1 files):
- nutrients-3519301-supplementary.pdf
